# Supplementary material for: Zebrafish response to a robotic replica in three dimensions
Source: R Soc Open Sci. 2016 Oct 19;3(10):160505. doi: 10.1098/rsos.160505 (PMC5098991; doi:10.1098/rsos.160505)
Supplement: Dataset 1 [file rsos160505supp2.xlsx]

## Sheet: Sheet1
Condition	Trial	Position of the platform	PI for time spent near the stimuli (%)	Time spent in middle section (%)	PI for time spent in the bottom (%)	Time spent in the middle level (s)	Average speed (cm/s)	Average acceleration (cm/s2)	Average shoaling time (s)	Notes
Control	1	Right	45.8556	25.2	45.7399	10.8	3.83763	12.3618	31.5
Control	2	Right	61.1533	34.1	83.0214	25.2	3.45743	9.95763	41.6
Control	3	Left	70.6037	23.8	85.3428	15.4	4.19241	13.752	21.4
Control	4	Left	78.1777	11.1	77.9385	44.7	3.64933	10.314	223
Control	5	Left	65.5425	31.8	87.2998	12.6	3.32866	8.89954	60.0333
Control	6	Left	32.3243	7.5	100	0.1	0.67508	2.30603	3.66667
Control	7	Right	57.6832	15.4	68.1234	22.2	1.91508	5.02283	55.9
Control	8	Right	12.7714	21.7	100	0.5	2.65805	8.47292	14.4
Control	9	Right	33.162	22.2	74.1703	30.7	5.77567	16.5889	64.4
Control	10	Left	57.9301	25.6	29.132	15.9	6.19343	16.5795	44.6667
M	1	Left	70.8379	8.1	83.9812	15.1	4.10802	9.83395	137.3
M	2	Left	86.875	4	99.0862	23.4	5.50249	12.3293	290.667
M	3	Left	100	0	94.0565	32.7	8.51943	18.2179	331.433	Outlier (excluded from analyses)
M	4	Right	15.8974	22	74.3405	58.3	4.06059	7.83634	4
M	5	Right	54.507	29	4.65793	31.3	6.17736	18.4275	44.4
M	6	Right	67.6654	19.9	30.0161	37.7	5.57864	10.1976	109.333
M	7	Right	58.7973	10.2	17.9612	38.2	6.37492	12.6478	171.7
M	8	Left	68.6883	29.1	34.9166	22.1	6.47845	14.0249	12.3
M	9	Left	41.8118	42.6	73.1159	11.1	5.13143	9.6761	7.1
M	10	Right	64.825	45.7	47.8375	23.7	5.77916	11.8457	36.3333
R	1	Right	46.3889	28	58.597	27.3	8.40631	18.1228	35.8333
R	2	Right	11.8701	10.7	79.2431	12.8	5.01894	9.34938	12.0667	Outlier (excluded from analyses)
R	3	Right	79.385	12.2	63.7824	19.1	5.98572	12.509	11.8	Outlier (excluded from analyses)
R	4	Left	45.5432	28.2	81.4039	18.8	5.11278	8.85327	3.63333
R	5	Left	43.6893	27.9	77.4118	15	4.67001	8.25563	59.4333
R	6	Right	41.7889	31.8	48.0769	27.2	7.49611	14.5148	0
R	7	Left	40.3846	32.4	40.5699	26.3	7.74392	14.1116	51.5667
R	8	Left	59.1353	28.3	89.2308	22	3.24228	6.77188	51.6333
R	9	Left	55.6441	24.7	49.3671	28.9	4.49924	7.72682	33.9667
R	10	Right	19.3033	31.1	49.4962	20.6	5.51939	11.2816	19	Outlier (excluded from analyses)
RM	1	Left	40.1961	18.4	87.4033	9.5	4.07818	13.4754	14.5
RM	2	Left	59.5838	8.7	75.0999	24.9	5.60093	17.063	175.467
RM	3	Right	50.1788	16.1	86.4929	15.6	3.63394	11.0359	125.133
RM	4	Right	47.6109	41.4	99.6829	5.4	4.11281	13.832	93
RM	5	Right	85.2339	31.6	38.7944	35.3	5.77039	16.727	70.1667
RM	6	Right	68.779	35.3	62.1896	11.4	7.18104	23.9637	90.2
RM	7	Left	82.5269	25.6	97.711	30.1	6.66479	22.2674	112.633
RM	8	Left	73.4192	14.6	96.7908	22.1	6.28076	18.4745	132.167
RM	9	Left	0.206825	3.3	98.43	17.2	3.34646	12.4129	0	Outlier (excluded from analyses)
RM	10	Right	43.4416	16.9	72.5209	16.3	5.6088	17.0865	89.9
RM 2D	1	Left	56.8182	20.8	12.4233	34.8	6.76815	13.8854	66.5667
RM 2D	2	Left	36.7749	13.8	15.6495	36.1	4.87044	10.4322	53.4333	Outlier (excluded from analyses)
RM 2D	3	Right	58.2754	28.1	45.5432	28.2	4.64825	8.86935	73
RM 2D	4	Right	82.9932	11.8	54.085	38.8	4.99146	10.6585	188.1
RM 2D	5	Left	64.6831	22.7	33.2447	24.8	4.59447	10.1007	39.4
RM 2D	6	Right	77.8706	4.2	37.6623	15.3	5.91655	13.4754	317.567
RM 2D	7	Right	54.2348	32.7	69.9725	27.4	6.95109	12.5504	71.6333
RM 2D	8	Right	74.8913	8	63.058	10.4	5.49174	14.6585	249.433
RM 2D	9	Left	36.1111	6.4	27.5623	27.8	5.26671	11.4611	99.9333	Outlier (excluded from analyses)
RM 2D	10	Left	54.6584	19.5	26.8351	16.9	3.82263	9.81835	113.733
