# Supplementary material for: Zebrafish response to a robotic replica in three dimensions
Source: R Soc Open Sci. 2016 Oct 19;3(10):160505. doi: 10.1098/rsos.160505 (PMC5098991; doi:10.1098/rsos.160505)
Supplement: Dataset 2 [file rsos160505supp3.xlsx]

## Sheet: Sheet2
				Direction of the information (bits/s)
Condition	Trial	Segment #	Data length	Fish to replica	Replica to fish	Notes
Control	1	1	175	1.33227e-14	1.53211e-14
Control	1	2	290	0.04157	0.0246495
Control	1	3	1018	0.0234727	0.0333949
Control	1	4	511	0.013234	0.00422389
Control	1	5	188	1.24345e-14	2.37588e-14
Control	1	6	513	0.0299683	0.030647
Control	1	7	189	2.39808e-14	2.42029e-14
Control	1	8	178	1.62522e-14	0.00641766
Control	2	1	271	1.46549e-14	0.0716249
Control	2	2	583	0.0256366	0.022031
Control	2	3	204	1.38006e-05	1.02141e-14
Control	2	4	302	4.21885e-15	9.21485e-15
Control	2	5	247	0.00204605	1.84297e-14
Control	2	6	276	0.0192699	0.0263701
Control	2	7	195	0.0119868	0.00114748
Control	2	8	186	0.010602	2.64233e-14
Control	2	9	369	1.33227e-15	0.0256915
Control	2	10	616	0.0650525	0.0381107
Control	2	11	524	0.00945944	0.0199258
Control	3	1	777	0.0166751	0.04649
Control	3	2	650	0.0101889	0.028894
Control	3	3	682	0.0298782	0.0222636
Control	3	4	225	7.54952e-15	0.0295039
Control	3	5	693	0.0129276	0.0226445
Control	3	6	254	0.00174342	0.000654783
Control	3	7	216	0.00892771	2.62013e-14
Control	3	8	245	0.00458419	2.39808e-14
Control	3	9	1707	0.026044	0.019098
Control	3	10	907	0.00284078	0.00498145
Control	3	11	308	4.21885e-15	1.77636e-14
Control	3	12	212	1.84297e-14	1.04378e-14
Control	3	13	331	0.0136507	0.00947688
Control	3	14	891	0.00815594	0.0189497
Control	4	1	237	0.0466894	0.00908828
Control	4	2	217	4.26326e-14	0.0462248
Control	4	3	331	0.00854888	0.00357253
Control	5	1	235	1.4877e-14	0.0189493
Control	5	2	375	0.00621235	0.00215701
Control	5	3	226	1.70974e-14	0.0125957
Control	5	4	219	1.78746e-14	0.0153986
Control	5	5	184	2.5091e-14	0.0198157
Control	5	6	244	5.77316e-15	0.0498474
Control	5	7	197	0.00777625	4.08562e-14
Control	5	8	1222	0.0229433	0.0343129
Control	5	9	184	1.33227e-14	0.00154011
Control	6	1	255	0.0132421	0.0366133
Control	6	2	398	0.0256051	0.0230915
Control	6	3	236	0.0193045	6.83897e-14
Control	6	4	792	0.00173486	0.00439414
Control	6	5	602	0.0531204	0.0203874
Control	6	6	188	7.99361e-15	2.37588e-14
Control	6	7	230	0.0282515	0.0134509
Control	6	8	1961	0.0103929	0.00792374
Control	6	9	343	0.0219626	0.0106999
Control	7	1	564	0.0384337	0.0296365
Control	7	2	1240	0.0159771	0.0137353
Control	7	3	247	3.55271e-15	1.84297e-14
Control	7	4	349	0.00259716	0.012555
Control	7	5	586	0.0121242	0.00766125
Control	7	6	968	0.0226224	0.0259495
Control	7	7	500	0.0064825	0.0120068
Control	7	8	1308	0.0192488	0.024997
Control	7	9	555	0.0147003	0.0186886
Control	7	10	3040	0.0113647	0.0148067
Control	8	1	354	0.0484812	0.019735
Control	8	2	256	0.0115098	2.42029e-14
Control	8	3	3322	0.0135711	0.0089228
Control	8	4	395	0.000487966	0.00861284
Control	8	5	1194	0.0107365	0.0161041
Control	8	6	1429	0.0208612	0.00969455
Control	8	7	572	0.0173403	0.0052935
Control	8	8	394	0.0520484	0.0398635
Control	8	9	452	0.0270524	0.0215634
Control	8	10	966	0.0351911	0.0258364
Control	8	11	372	5.59401e-05	0.0294058
Control	9	1	387	0.04872	0.0307549
Control	9	2	358	0.00908418	0.0335511
Control	9	3	563	0.00970572	0.013479
Control	9	4	453	0.0143566	0.0153425
Control	9	5	207	0.0234704	0.0302992
Control	9	6	378	0.0514457	0.010028
Control	9	7	495	0.0116867	0.00699727
Control	9	8	188	0.00190132	1.22125e-14
Control	9	9	243	0.0104494	0.002666
Control	9	10	567	0.0152314	0.0208754
Control	9	11	389	0.0414506	0.0322361
Control	9	12	213	0.0115769	9.21485e-15
Control	10	1	338	0.0254719	0.0316067
Control	10	2	495	0.0333765	0.0152448
Control	10	3	331	0.00879234	0.0161742
Control	10	4	442	0.0374495	0.0265515
Control	10	5	1228	0.0460184	0.0399637
Control	10	6	417	0.00672532	0.00176948
Control	10	7	190	0.051765	0.00204153
Control	10	8	183	1.22125e-14	0.0968968
Control	10	9	490	0.00649564	0.0127806
Control	10	10	337	8.88178e-16	0.000424251
Control	10	11	408	3.10862e-15	2.22045e-14
Control	10	12	1031	0.0270025	0.0328952
Control	10	13	370	0.0158636	0.0515836
Control	10	14	332	0.0146128	2.93099e-14
M	1	1	1273	0.0154303	0.0146029
M	1	2	891	0.0196192	0.053726
M	1	3	1939	0.0320248	0.0287185
M	1	4	654	0.078044	0.0355357
M	2	1	7626	0.0173829	0.0143491
M	3	1	9000	0.0130511	0.00709781	Outlier (excluded from analyses)
M	4	1	262	0.0380489	0.0215067
M	4	2	290	0.00517689	0.00648522
M	4	3	392	0.010023	0.0278832
M	4	4	307	0.0212012	0.0666825
M	4	5	289	0.063467	0.0210059
M	5	1	309	0.0148091	0.0765692
M	5	2	249	0.0484177	0.0286431
M	5	3	621	0.0337964	0.0300567
M	5	4	274	0.00199002	0.0143825
M	5	5	1013	0.0695802	0.0232205
M	6	1	264	0.0360476	0.0437195
M	6	2	382	0.0963055	0.0563523
M	6	3	513	0.0926222	0.048814
M	6	4	1157	0.0841424	0.0348045
M	6	5	774	0.0654012	0.0562201
M	6	6	347	0.0263499	0.0170808
M	6	7	711	0.0359018	0.0448325
M	6	8	308	0.0406071	0.0123946
M	6	9	218	0.0322283	0.0103794
M	7	1	180	1.15463e-14	4.01901e-14
M	7	2	228	0.0426424	0.0248851
M	7	3	523	0.0647874	0.0484194
M	7	4	611	0.0545774	0.0732294
M	7	5	217	3.33067e-14	0.0289652
M	7	6	1545	0.0261567	0.0250636
M	7	7	703	0.0720681	0.0397418
M	8	1	342	0.0196628	0.0210753
M	8	2	302	0.00208875	0.00119636
M	8	3	211	0.0292187	0.0776567
M	8	4	278	0.00486053	0.0285596
M	9	1	214	0.00214396	0.0543211
M	9	2	331	0.0302228	0.0183542
M	9	3	273	0.0495245	0.0958412
M	9	4	239	0.0763581	0.0263615
M	10	1	177	1.28786e-14	4.32987e-14
RM	1	1	1180	0.017681	0.0186735
RM	1	2	2076	0.0175816	0.0255981
RM	1	3	700	0.0361352	0.0298189
RM	1	4	219	0.0147003	0.0439914
RM	1	5	461	1.77636e-15	0.00757266
RM	1	6	761	0.0238591	0.00560566
RM	2	1	941	0.037364	0.0565624
RM	2	2	526	0.0293697	0.0278568
RM	2	3	303	0.0395611	0.072458
RM	2	4	2346	0.0160854	0.0198158
RM	2	5	290	0.0356817	0.0537145
RM	2	6	350	0.0357311	0.0267192
RM	2	7	315	0.0321238	0.0351261
RM	2	8	275	0.0121324	0.0616069
RM	2	9	248	5.9952e-15	0.00525927
RM	2	10	3648	0.0171701	0.0191909
RM	3	1	643	0.0328129	0.019707
RM	3	2	349	0.0479792	0.0271116
RM	3	3	376	0.0258067	0.00471179
RM	3	4	317	0.00307492	0.00166584
RM	3	5	962	-4.44089e-16	7.54952e-15
RM	3	6	528	0.0218219	0.0220042
RM	3	7	811	0.0103097	0.0151817
RM	3	8	335	0.0107756	0.0174465
RM	3	9	2556	0.0255636	0.0246545
RM	4	1	188	0.00756712	0.007046
RM	4	2	446	0.0110535	0.0264221
RM	4	3	438	0.0266465	0.0287744
RM	4	4	533	0.023468	0.0217394
RM	4	5	1533	0.00261459	0.00454446
RM	4	6	176	2.9976e-14	0.038128
RM	4	7	691	0.0256726	0.0348439
RM	5	1	212	0.0225324	0.0104271
RM	5	2	439	0.0503143	0.0506347
RM	5	3	184	0.0194073	1.32117e-14
RM	5	4	212	9.32587e-15	0.0140134
RM	5	5	575	0.0190875	0.00935586
RM	5	6	209	0.0214602	0.0663439
RM	5	7	281	0.0568116	0.0210143
RM	5	8	406	0.0163573	0.0263976
RM	5	9	549	0.0267752	0.0451346
RM	5	10	512	0.02907	0.0259212
RM	5	11	1018	0.0374888	0.0427703
RM	5	12	264	0.00438055	0.0141675
RM	5	13	284	0.00682851	0.0288481
RM	5	14	176	1.46549e-14	4.52971e-14
RM	5	15	348	0.01599	0.0142134
RM	5	16	252	4.88498e-15	0.030619
RM	5	17	504	0.0262649	0.0386946
RM	5	18	248	0.0224969	0.104186
RM	5	19	414	0.0481886	0.0272029
RM	6	1	189	0.00326603	5.50671e-14
RM	6	2	437	0.0294959	0.0696572
RM	6	3	488	0.00344182	0.000920788
RM	6	4	2224	0.0174637	0.0364484
RM	6	5	271	8.43769e-15	0.0611191
RM	6	6	512	0.00713404	0.0593557
RM	6	7	184	1.15463e-14	0.0072156
RM	6	8	196	0.0355133	0.0116304
RM	6	9	202	7.77156e-15	5.9508e-14
RM	6	10	220	0.0324637	5.28466e-14
RM	6	11	363	0.0579335	0.0373158
RM	7	1	517	0.0188288	0.02479
RM	7	2	649	0.0553588	0.0598503
RM	7	3	504	0.0212168	0.0115635
RM	7	4	818	0.0367525	0.0232307
RM	7	5	220	5.9952e-15	0.0284112
RM	7	6	793	0.0211043	0.0226726
RM	7	7	274	0.0175163	0.0625375
RM	7	8	295	0.0143905	1.33227e-14
RM	7	9	625	0.0161682	0.0214213
RM	7	10	338	0.00498447	0.0120161
RM	7	11	190	0.0129489	0.0456118
RM	7	12	473	0.00652059	0.0160605
RM	7	13	348	0.0253655	0.0625204
RM	7	14	461	0.0154321	0.0208314
RM	7	15	318	0.0424806	0.0324205
RM	7	16	360	0.0159125	0.0148734
RM	7	17	239	5.44009e-15	1.37668e-14
RM	7	18	186	0.0236003	3.55271e-14
RM	7	19	489	0.0347588	0.0229594
RM	7	20	541	0.0206429	0.0153289
RM	7	21	439	0.0420098	0.0108485
RM	7	22	245	0.0127826	0.0339045
RM	8	1	291	0.00836882	0.0167136
RM	8	2	200	0.00250133	3.06422e-14
RM	8	3	306	0.00567644	0.0186841
RM	8	4	492	0.0191135	0.0127437
RM	8	5	468	0.0194648	0.0404986
RM	8	6	3693	0.0100041	0.012198
RM	8	7	1220	0.0345825	0.0249976
RM	8	8	637	0.0248899	0.0406305
RM	8	9	2625	0.0210934	0.0192467
RM	9	NaN	NaN	NaN	NaN	Outlier, has no segments, excluded from analysis
RM	10	1	263	0.0122185	0.0545458
RM	10	2	253	0.013534	0.0142214
RM	10	3	269	0.0390613	0.0206737
RM	10	4	239	6.88338e-15	1.37668e-14
RM	10	5	282	0.0169711	0.112843
RM	10	6	1614	0.0377377	0.0360383
RM	10	7	915	0.0397891	0.0706339
RM	10	8	334	0.0324016	0.0955934
RM	10	9	689	0.0274833	0.0301541
RM	10	10	191	0.0192374	0.0253557
RM 2D	1	1	314	3.37508e-14	4.44089e-16
RM 2D	2	1	388	1.55431e-14	1.9984e-15
RM 2D	3	1	215	9.79116e-15	1.01242e-14
RM 2D	4	1	600	0.042806	1.55431e-14
RM 2D	5	1	436	0.00913539	0.0312509
RM 2D	1	2	561	0.00904389	0.00809488	Outlier (excluded from analyses)
RM 2D	2	2	429	0.00189654	0.009694	Outlier (excluded from analyses)
RM 2D	3	2	192	5.41789e-14	7.10543e-15	Outlier (excluded from analyses)
RM 2D	4	2	193	0.0280984	0.0584555	Outlier (excluded from analyses)
RM 2D	5	2	288	0.104911	0.0306823	Outlier (excluded from analyses)
RM 2D	6	2	960	0.0206549	0.0271737	Outlier (excluded from analyses)
RM 2D	1	3	398	0.0105064	0.0536057
RM 2D	2	3	328	1.44329e-14	0.00638847
RM 2D	3	3	251	0.000439583	0.0103649
RM 2D	4	3	565	0.0126362	0.0261283
RM 2D	5	3	217	2.498e-14	8.10463e-15
RM 2D	6	3	401	0.00852299	0.000603653
RM 2D	7	3	301	4.44089e-15	9.32587e-15
RM 2D	8	3	227	1.56541e-14	8.10463e-15
RM 2D	1	4	779	0.055024	0.0480899
RM 2D	2	4	202	0.0145481	2.10942e-14
RM 2D	3	4	5480	0.0348055	0.0143827
RM 2D	4	4	223	0.00502618	0.0376349
RM 2D	1	5	1076	0.038095	0.0324701
RM 2D	2	5	188	2.42029e-14	1.17684e-14
RM 2D	3	5	400	0.00555331	0.00792088
RM 2D	4	5	268	0.0183766	0.0266912
RM 2D	5	5	547	0.00329089	0.00517867
RM 2D	6	5	599	0.0312498	0.0370985
RM 2D	7	5	1053	0.0109008	0.00729744
RM 2D	1	6	327	0.107612	0.0494689
RM 2D	2	6	310	0.00933483	0.0160705
RM 2D	3	6	1001	0.0195065	0.0298705
RM 2D	4	6	2507	0.0335506	0.0150687
RM 2D	1	7	240	0.0533793	0.0260856
RM 2D	2	7	181	9.54792e-15	5.17364e-14
RM 2D	3	7	214	0.0780789	0.0783835
RM 2D	4	7	195	0.051568	0.00744709
RM 2D	5	7	285	0.0423252	0.0714913
RM 2D	6	7	334	0.0927907	0.0185607
RM 2D	7	7	376	0.0255001	0.0180281
RM 2D	1	8	354	0.0176013	0.0119329
RM 2D	2	8	4423	0.0197803	0.0167053
RM 2D	1	9	444	0.0834953	0.0932616	Outlier (excluded from analyses)
RM 2D	2	9	3231	0.0212226	0.0161046	Outlier (excluded from analyses)
RM 2D	1	10	727	0.0428762	0.0638534
RM 2D	2	10	1077	0.0720072	0.0425321
RM 2D	3	10	1302	0.0393902	0.0334963
RM 2D	4	10	234	0.0201933	0.0287385
